# Supplementary material for: Elevated Flotillin-1 in Saliva and Salivary Glands: A Novel Non-Invasive Biomarker in an Alzheimer’s Disease Mouse Model
Source: Diagnostics (Basel). 2025 Dec 24;16(1):61. doi: 10.3390/diagnostics16010061 (PMC12785311; doi:10.3390/diagnostics16010061)
Supplement: Supplementary file 1 [file diagnostics-16-00061-s001.zip]

Archive with 1 entries (1 files):
- diagnostics-4003115-supplementary.pdf
